# Supplementary material for: Olink proteomics identifies FGF-19 as a treatment-responsive inflammatory biomarker associated with acupuncture intervention in young females with mild depression
Source: Front Psychiatry. 2026 Feb 19;17:1743771. doi: 10.3389/fpsyt.2026.1743771 (PMC12960610; doi:10.3389/fpsyt.2026.1743771)
Supplement: Supplementary file 2 [file Table1.xlsx]

## Sheet: Sheet1
Supplementary Information Detailed information of 92 Inflammation-related proteins（NPX data）
Assay	Protein name	OlinkID	UniProt	Panel
IL8	T-cell differentiation antigen CD6	OID00471	P10145	Olink Inflammation
VEGFA	Kit ligand	OID00472	P15692	Olink Inflammation
MCP-3	Interleukin-18	OID00474	P80098	Olink Inflammation
GDNF	Signaling lymphocytic activation molecule	OID00475	P39905	Olink Inflammation
CDCP1	Protransforming growth factor alpha	OID00476	Q9H5V8	Olink Inflammation
CD244	C-C motif chemokine 13	OID00477	Q9BZW8	Olink Inflammation
IL7	Eotaxin	OID00478	P13232	Olink Inflammation
OPG	Tumor necrosis factor ligand superfamily member 14	OID00479	O00300	Olink Inflammation
LAP TGF-beta-1	Fibroblast growth factor 23	OID00480	P01137	Olink Inflammation
uPA	Interleukin-10 receptor subunit alpha	OID00481	P00749	Olink Inflammation
IL6	C-C motif chemokine 4	OID00482	P05231	Olink Inflammation
IL-17C	Fibroblast growth factor 5	OID00483	Q9P0M4	Olink Inflammation
MCP-1	Leukemia inhibitory factor receptor	OID00484	P13500	Olink Inflammation
IL-17A	Fibroblast growth factor 21	OID00485	Q16552	Olink Inflammation
CXCL11	C-C motif chemokine 19	OID00486	O14625	Olink Inflammation
AXIN1	Interleukin-15 receptor subunit alpha	OID00487	O15169	Olink Inflammation
TRAIL	Interleukin-10 receptor subunit beta	OID00488	P50591	Olink Inflammation
IL-20RA	Interleukin-22 receptor subunit alpha-1	OID00489	Q9UHF4	Olink Inflammation
CXCL9	Interleukin-18 receptor 1	OID00490	Q07325	Olink Inflammation
CST5	Programmed cell death 1 ligand 1	OID00491	P28325	Olink Inflammation
IL-2RB	Beta-nerve growth factor	OID00492	P14784	Olink Inflammation
IL-1 alpha	C-X-C motif chemokine 5	OID00493	P01583	Olink Inflammation
OSM	Interstitial collagenase	OID00494	P13725	Olink Inflammation
IL2	Tumor necrosis factor ligand superfamily member 11	OID00495	P60568	Olink Inflammation
CXCL1	Thymic stromal lymphopoietin	OID00496	P09341	Olink Inflammation
TSLP	Interleukin-2	OID00497	Q969D9	Olink Inflammation
CCL4	Vascular endothelial growth factor A	OID00498	P13236	Olink Inflammation
CD6	C-C motif chemokine 7	OID00499	P30203	Olink Inflammation
SCF	Glial cell line-derived neurotrophic factor	OID00500	P21583	Olink Inflammation
IL18	CUB domain-containing protein 1	OID00501	Q14116	Olink Inflammation
SLAMF1	Natural killer cell receptor 2B4	OID00502	Q13291	Olink Inflammation
TGF-alpha	Interleukin-7	OID00503	P01135	Olink Inflammation
MCP-4	Tumor necrosis factor receptor superfamily member 11B	OID00504	Q99616	Olink Inflammation
CCL11	Transforming growth factor beta-1 proprotein	OID00505	P51671	Olink Inflammation
TNFSF14	Urokinase-type plasminogen activator	OID00506	O43557	Olink Inflammation
FGF-23	Interleukin-6	OID00507	Q9GZV9	Olink Inflammation
IL-10RA	Growth-regulated alpha protein	OID00508	Q13651	Olink Inflammation
FGF-5	Interleukin-17C	OID00509	P12034	Olink Inflammation
MMP-1	Interleukin-17A	OID00510	P03956	Olink Inflammation
LIF-R	C-X-C motif chemokine 11	OID00511	P42702	Olink Inflammation
FGF-21	Axin-1	OID00512	Q9NSA1	Olink Inflammation
CCL19	Tumor necrosis factor ligand superfamily member 10	OID00513	Q99731	Olink Inflammation
IL-15RA	Interleukin-20 receptor subunit alpha	OID00514	Q13261	Olink Inflammation
IL-10RB	C-X-C motif chemokine 9	OID00515	Q08334	Olink Inflammation
IL-22 RA1	Cystatin-D	OID00516	Q8N6P7	Olink Inflammation
IL-18R1	Interleukin-2 receptor subunit beta	OID00517	Q13478	Olink Inflammation
PD-L1	Interleukin-1 alpha	OID00518	Q9NZQ7	Olink Inflammation
Beta-NGF	Oncostatin-M	OID00519	P01138	Olink Inflammation
CXCL5	C-C motif chemokine 2	OID00520	P42830	Olink Inflammation
TRANCE	Interleukin-8	OID00521	O14788	Olink Inflammation
HGF	Delta and Notch-like epidermal growth factor-related receptor	OID00522	P14210	Olink Inflammation
IL-12B	C-C motif chemokine 28	OID00523	P29460	Olink Inflammation
IL-24	NAD-dependent protein deacetylase sirtuin-2	OID00524	Q13007	Olink Inflammation
IL13	Interleukin-20	OID00525	P35225	Olink Inflammation
ARTN	Eukaryotic translation initiation factor 4E-binding protein 1	OID00526	Q5T4W7	Olink Inflammation
MMP-10	C-X-C motif chemokine 10	OID00527	P09238	Olink Inflammation
IL10	C-X-C motif chemokine 6	OID00528	P22301	Olink Inflammation
CCL23	Fms-related tyrosine kinase 3 ligand	OID00530	P55773	Olink Inflammation
CD5	Protein S100-A12	OID00531	P06127	Olink Inflammation
CCL3	C-C motif chemokine 3	OID00532	P10147	Olink Inflammation
Flt3L	C-C motif chemokine 23	OID00533	P49771	Olink Inflammation
CXCL6	Tumor necrosis factor	OID00534	P80162	Olink Inflammation
CXCL10	Interleukin-10	OID00535	P02778	Olink Inflammation
4E-BP1	Stromelysin-2	OID00536	Q13541	Olink Inflammation
IL-20	Artemin	OID00537	Q9NYY1	Olink Inflammation
SIRT2	Interleukin-13	OID00538	Q8IXJ6	Olink Inflammation
CCL28	Interleukin-24	OID00539	Q9NRJ3	Olink Inflammation
EN-RAGE	Interleukin-12 subunit beta	OID00541	P80511	Olink Inflammation
CD40	T-cell surface glycoprotein CD5	OID00542	P25942	Olink Inflammation
IL33	Hepatocyte growth factor	OID00543	O95760	Olink Inflammation
FGF-19	Tumor necrosis factor receptor superfamily member 5	OID00545	O95750	Olink Inflammation
IL4	Interferon gamma	OID00546	P05112	Olink Inflammation
LIF	Macrophage colony-stimulating factor 1	OID00547	P15018	Olink Inflammation
NRTN	Lymphotoxin-alpha	OID00548	Q99748	Olink Inflammation
MCP-2	Adenosine deaminase	OID00549	P80075	Olink Inflammation
CASP-8	Interleukin-5	OID00550	Q14790	Olink Inflammation
CCL25	STAM-binding protein	OID00551	O15444	Olink Inflammation
CX3CL1	Sulfotransferase 1A1	OID00552	P78423	Olink Inflammation
TNFRSF9	C-C motif chemokine 20	OID00553	Q07011	Olink Inflammation
NT-3	Tumor necrosis factor ligand superfamily member 12	OID00554	P20783	Olink Inflammation
TWEAK	Interleukin-33	OID00555	O43508	Olink Inflammation
CCL20	Neurotrophin-3	OID00556	P78556	Olink Inflammation
ST1A1	Fractalkine	OID00557	P50225	Olink Inflammation
STAMBP	C-C motif chemokine 25	OID00558	O95630	Olink Inflammation
IL5	Caspase-8	OID00559	P05113	Olink Inflammation
ADA	C-C motif chemokine 8	OID00560	P00813	Olink Inflammation
TNFB	Neurturin	OID00561	P01374	Olink Inflammation
CSF-1	Leukemia inhibitory factor	OID00562	P09603	Olink Inflammation
DNER	Interleukin-4	OID01213	Q8NFT8	Olink Inflammation
CD8A	Fibroblast growth factor 19	OID05124	P01732	Olink Inflammation
IFN-gamma	Tumor necrosis factor receptor superfamily member 9	OID05547	P01579	Olink Inflammation
